# Supplementary material for: Extranodal marginal zone lymphoma clonotypes are detectable prior to eMZL diagnosis in tissue biopsies and peripheral blood of Sjögren’s syndrome patients through immunogenetics
Source: Front Oncol. 2023 Mar 23;13:1130686. doi: 10.3389/fonc.2023.1130686 (PMC10076775; doi:10.3389/fonc.2023.1130686)
Supplement: Supplementary file 2 [file Table_1.xlsx]

## Sheet: Table S1 Sequencing quality
Supplemental Table S1. Sequencing quality control table
	Mean useable sequence count	Range	IQR	Mean clonotype count	Range	IQR	# samples below 100,000 reads	# samples below 1000 clonotypes
Cases: tissue samples	180230	9066 - 845477	100300 - 207675	9568	972 - 72257	2213 - 8057	4	1
Controls: tissue samples	246084	209477 - 292375	223910 -259593	4175	2607 - 5839	3294 - 5080	0	0
Cases: PBMC samples	271488	140786 - 400069	208224 -337714	48915	11732 - 83723	26076 - 76464	0	0
Controls: PBMC samples	244360	49335 - 446688	155202 - 319382	40773	3533 - 99719	15957 - 64777	1	0
Abbreviations: PBMC, peripheral blood mononuclear cells; IQR, interquartile range.

## Sheet: Table S2 Tissue biopsies
Supplemental Table S2. Shared clonotypes in prediagnostic tissue biopsies and eMZL lymphoma diagnostic tissue biopsies
Patient	Time to diagnosis eMZL	Biopsy type	Sample type	Clonotype	Abundance	Ratio	Comment
pSS1	7 years	labial salivary gland	Chronic inflammation	V1-69 CAREMDLPPSGSYYFYW J4	4.9	2.6	IGH
pSS1	0 years	groin lymph node	diagnosis MALT	V1-69 CAREMDLPPSGSYYFYW J4	15	7.9	IGH
pSS2	2 years	labial salivary gland	Chronic inflammation	V1-69=V1-69D CARGPGGGDYDSKSYYYFW J4	1.3	NA	IGH, sample was polyclonal
pSS2	3 months	groin lymph node	reactive	V1-69=V1-69D CARGPGGGDYDSKSYYYFW J4	55	93.8	IGH
pSS2	0 years	liver	hepatitis (revised to eMZL)	V1-69=V1-69D CARGPGGGDYDSKSYYYFW J4	78.6	123	IGH
pSS2	0 years	groin lymph node	diagnosis eMZL	V1-69=V1-69D CARGPGGGDYDSKSYYYFW J4	69.7	93	IGH
pSS3	1 year 4 months	parotid gland	Inflammation	V2-28=V2D-28 CMQALQTP#SPSGSPGR Kde	33.5	46	KDE
pSS3	1 year 2 months	groin lymph node	Inflammation	No dominant clonotype	NA	NA	eMZL clonotype not found
pSS3	1 year 1 month	groin lymph node	Inflammation	No dominant clonotype	NA	NA	eMZL clonotype not found
pSS3	0 years	bronchial	diagnosis eMZL	V2-28=V2D-28 CMQALQTP#SPSGSPGR Kde	11.8	24	KDE
pSS3	0 years	breast	diagnosis eMZL	V2-28=V2D-28 CMQALQTP#SPSGSPGR Kde	11	19.63	KDE
pSS4	No lymphoma	labial salivary gland	Plasmocytosis	V3-30 CGRDLRPDYW J4	8	5.7	IGH
pSS5	No lymphoma	labial salivary gland	Diagnosis pSS	V3-23 CAKDGVGTVVPSVFDLW J4	2.4	1.82	IGH
pSS5	No lymphoma	labial salivary gland	Plasmocytosis (5 years later)	V4-39 RARRDGTRPRGVFDYW J4	4.7	1.62	IGH
pSS6	No lymphoma	labial salivary gland	Chronic inflammation	V3-23 CAKDKEFVVPAAITVYMDVW J6	33	14.5	IGH
pSS6	No lymphoma	parotid gland	Suspicion lymphoma (6 months later)	V4-34 CARDRPTDYSDAGGYSQARHPFDVW J3	8.9	4.2	IGH
pSS7	No lymphoma	labial salivary gland	Plasmocytosis	V3-7 CATLRSAIFGVPLMMGR*#FDCW J4	24.3	7.3	IGH
Abbreviations: pSS, primary Sjögren's Syndrome; eMZL, extranodal marginal zone lymphoma; IGH, immunoglobulin heavy chain; KDE, kappa-deleting element. eMZL clonotypes are labeled in bold.

## Sheet: Table S3 Peripheral blood
Supplemental Table S3. Shared clonotypes in prediagnostic PBMC samples and eMZL lymphoma diagnostic tissue biopsies
Case_control_set	Patient ID	Case_control	Sample description	Clonotype	IGHV-gene identity (%)	Clonotype rank by abundance	Abundance (%)	ratio
1	pSS8	Case	PBMC sample taken 3 months prior to MALT lymphoma diagnosis	V1-18 CARDRDWTLDYW J4	92.01	1	0.18	1.3
2	pSS9	Case	PBMC sample taken 2.8 years prior to MALT lymphoma diagnosis	V1-69 CARGPDSSAYYYAYW J4	94.1	1	0.42	1.8
2	pSS9	Case	FFPE biopsy parotid gland taken at MALT lymphoma diagnosis	V1-69 CARGPDSSAYYYAYW J4	full V-gene not sequenced (FFPE)	1	89.8	205.7
3	pSS10	Case	PBMC sample taken 6.5 years prior to MALT lymphoma diagnosis	V1-69 CARDFGTPPAGSYSYYW J4	92.36	1	0.29	4
3	pSS10	Case	PBMC sample taken 1.2 years prior to MALT lymphoma diagnosis	V1-69 CARDFGTPPAGSYSYYW J4	96.18	1	0.25	19
3	pSS10	Case	PBMC sample taken 4 months prior to MALT lymphoma diagnosis	V1-69 CARDFGTPPAGSYSYYW J4	95.14	1	0.06	4.2
3	pSS10	Case	PBMC sample taken 1 month prior to MALT lymphoma diagnosis	V1-69 CARDFGTPPAGSYSYYW J4	90.97	1	0.19	7.5
3	pSS10	Case	Fresh frozen biopsy lymph node taken at MALT lymphoma diagnosis	V1-69 CARDFGTPPAGSYSYYW J4	90.97	1	52.1	1860
4	pSS11	Case (Relapse)	PBMC sample taken 2.3 years prior to MALT lymphoma diagnosis	V4-59 CASGGGGIPMAGTGGWFDPW J5	94.74	1	0.45	19.5
4	pSS11	Case (Relapse)	Fresh frozen biopsy lymph node taken at MALT lymphoma diagnosis	V4-59 CASGGGGIPMAGTGGWFDPW J5	94.74	1	86.8	855.9
5	pSS12	Case (diagnosis)	PBMC sample taken at MALT lymphoma diagnosis	V1-18 CARGGCSGGSCSSYDYFYGMDVW J6	97.2	1	1	6.7
5	pSS12	Case (diagnosis)	PBMC sample taken at MALT lymphoma diagnosis	V1-2 CARGPALTMPRVKDWFDPW J5	96.88	2	0.34	2.3
5	pSS12	Case (diagnosis)	FFPE lung biopsy	V1-2 CARGPALTMPRVKDWFDPW J5	full V-gene not sequenced (FFPE)	1	31.6	6.2
1	pSS13	Control	PBMC sample 1	V3-7 CASGDAFDIW J3	96.53	1	0.14	2.8
1	pSS13	Control	PBMC sample 2 (1.6 years later)	V3-33 CARLYQDNAYW J4	100	1	0.14	2
1	pSS13	Control	PBMC sample 2 (1.6 years later)	V3-7 CASGDAFDIW J3	95.83	2	0.13	1.8
2	pSS14	Control	PBMC sample 1	V3-21 CARDKGIGW J4	100	1	0.025	1.2
2	pSS14	Control	PBMC sample 2 (1 years later)	V3-30-3 CARHPADVW J6	100	1	0.15	1.5
3	pSS15	Control	PBMC sample 1	V3-9 CVKAGGYSYYYFGLDVW J6	95.49	1	0.14	1.3
4	pSS16	Control	PBMC sample 1	V3-33 CARGRWSPTQFVGETGSFDYW J4	95.14	1	0.2	1.4
4	pSS16	Control	PBMC sample 2 (2 years later)	V1-18 CARTQPSGYYGMDVW J6	95.49	1	0.3	1.4
5	pSS17	Control	PBMC sample 1	V1-69 CARGVDDSSSYYYFYW J4	94.79	1	0.64	3.5
5	pSS17	Control	PBMC sample 2 (0.6 years later)	V1-18 CARAFYCGGDCIDYW J4	90.97	1	0.6	1.2
Abbreviations: pSS, primary Sjögren's Syndrome; eMZL, extranodal marginal zone lymphoma; IGH, immunoglobulin heavy chain; PBMC, peripheral blood mononuclear cells; FFPE, formalin-fixed paraffin-embedded. eMZL clonotypes are labeled in bold.

## Sheet: Table S4 Risk factors
Supplemental Table S4. Risk factors for eMZL development
Patient ID	Sample type	Case/Control	Gender	disease duration (yrs)	parotid enlargement	cryoglobulinemic vasculitis	focus score	leukopenia	anti-Ro	anti-La	low C3	low C4	IFN signature
pSS1	Prediagnostic tissue biopsy	Case	male	0	intermittent	yes	NR	no	yes	yes	yes	yes	NR
pSS2	Prediagnostic tissue biopsy	Case	male	0	NR	NR	yes (4)	no	yes	yes	yes	no	NR
pSS3	Prediagnostic tissue biopsy	Case	female	0	intermittent	no	no	yes	yes	no	no	yes	NR
pSS4	tissue biopsy	Control	female	19	no	no	NR	yes	yes	yes	NR	NR	NR
pSS5	tissue biopsy	Control	male	3	no	no	NR	no	yes	yes	NR	NR	NR
pSS6	tissue biopsy	Control	male	1	yes	no	NR	no	no	yes	NR	NR	NR
pSS7	tissue biopsy	Control	female	2	yes	no	NR	no	yes	yes	NR	NR	NR
pSS8	Prediagnostic PBMC	Case	male	7	intermittent	no	NR	no	yes	yes	yes	no	-3.82
pSS9	Prediagnostic PBMC	Case	female	6	NR	NR	yes (6)	no	yes	yes	no	no	16.47
pSS10	Prediagnostic PBMC	Case	female	8	NR	yes	no (1)	no	yes	no	yes	yes	17.35
pSS11	Relapse PBMC	Case	female	12	NR	no	yes (4)	yes	yes	yes	yes	yes	19
pSS12	Diagnostic PBMC	Case	male	7	NR	yes	NR	no	yes	yes	no	no	4.54
pSS13	PBMC	Control	male	25	NR	no	NR	no	no	no	no	no	-2.04
pSS14	PBMC	Control	female	16	NR	no	NR	no	yes	yes	no	no	18.66
pSS15	PBMC	Control	female	12	NR	NR	NR	no	yes	no	no	no	NR
pSS16	PBMC	Control	female	20	NR	no	no (2)	no	yes	no	no	yes	NR
pSS17	PBMC	Control	male	23	NR	NR	no (3)	no	yes	no	no	no	NR
Abbreviations: pSS, primary Sjögren's Syndrome; eMZL, extranodal marginal zone lymphoma; NR, not reported. Autoantibody status (IgG isotype) was determined through a fluorescent-enzyme-linked immunoassay and an immunoblot.
